# Supplementary material for: Belief Inflexibility and Cognitive Biases in Anorexia Nervosa—The Role of the Bias against Disconfirmatory Evidence and Its Clinical and Neuropsychological Correlates
Source: J Clin Med. 2023 Feb 22;12(5):1746. doi: 10.3390/jcm12051746 (PMC10003469; doi:10.3390/jcm12051746)
Supplement: Supplementary file 1 [file jcm-12-01746-s001.zip]

Archive with 1 entries (1 files):
- jcm-2216604-supplementary.pdf
